# Supplementary material for: Tough Bioplastics from Babassu Oil-Based Acrylic Monomer, Hemicellulose Xylan, and Carnauba Wax
Source: Int J Mol Sci. 2023 Mar 23;24(7):6103. doi: 10.3390/ijms24076103 (PMC10094404; doi:10.3390/ijms24076103)
Supplement: Supplementary file 1 [file ijms-24-06103-s001.zip]

Archive with 1 entries (1 files):
- ijms-2270010-supplementary.pdf
